# Supplementary material for: Long-Term Epidemiological Trends of Human Adenovirus Infection in South Korea: A Single-Center Study (2007–2024)
Source: Pathogens. 2025 Nov 11;14(11):1143. doi: 10.3390/pathogens14111143 (PMC12655292; doi:10.3390/pathogens14111143)
Supplement: Supplementary file 1 [file pathogens-14-01143-s001.zip]

Archive with 1 entries (1 files):
- pathogens-3959129-supplementary.pdf
